# Supplementary material for: Disulfidptosis-related genes define a prognostic signature and novel therapeutic targets in Ewing’s sarcoma through transcriptomic analysis and experimental validation
Source: Front Immunol. 2026 Apr 15;17:1722729. doi: 10.3389/fimmu.2026.1722729 (PMC13125098; doi:10.3389/fimmu.2026.1722729)
Supplement: Supplementary file 1 [file DataSheet1.zip]

Archive with 38 entries (37 files):
- original.gel1/
- __MACOSX/._original.gel1
- original.gel1/NDUFS1 1-2.Tif
- __MACOSX/original.gel1/._NDUFS1 1-2.Tif
- original.gel1/LRPRC 1-1.Tif
- __MACOSX/original.gel1/._LRPRC 1-1.Tif
- original.gel1/OXSM 1.Tif
- __MACOSX/original.gel1/._OXSM 1.Tif
- original.gel1/NDUFS1 1-1.Tif
- __MACOSX/original.gel1/._NDUFS1 1-1.Tif
- original.gel1/LRPRC 1-2.Tif
- __MACOSX/original.gel1/._LRPRC 1-2.Tif
- original.gel1/GAPDH 1-1.Tif
- __MACOSX/original.gel1/._GAPDH 1-1.Tif
- original.gel1/LRPRC 1.Tif
- __MACOSX/original.gel1/._LRPRC 1.Tif
- original.gel1/GAPDH 1-2.Tif
- __MACOSX/original.gel1/._GAPDH 1-2.Tif
- original.gel1/OXSM 1-1.Tif
- __MACOSX/original.gel1/._OXSM 1-1.Tif
- original.gel1/OXSM 1-2.Tif
- __MACOSX/original.gel1/._OXSM 1-2.Tif
- original.gel1/NDUFA11 1-2.Tif
- __MACOSX/original.gel1/._NDUFA11 1-2.Tif
- original.gel1/NDUFA11 1.Tif
- __MACOSX/original.gel1/._NDUFA11 1.Tif
- original.gel1/NDUFA11 1-1.Tif
- __MACOSX/original.gel1/._NDUFA11 1-1.Tif
- original.gel1/NUBPL 1-2.Tif
- __MACOSX/original.gel1/._NUBPL 1-2.Tif
- original.gel1/NUBPL 1-1.Tif
- __MACOSX/original.gel1/._NUBPL 1-1.Tif
- original.gel1/NUBPL 1.Tif
- __MACOSX/original.gel1/._NUBPL 1.Tif
- original.gel1/GAPDH 1.Tif
- __MACOSX/original.gel1/._GAPDH 1.Tif
- original.gel1/NDUFS1 1.Tif
- __MACOSX/original.gel1/._NDUFS1 1.Tif
