# Supplementary material for: Disulfidptosis-related genes define a prognostic signature and novel therapeutic targets in Ewing’s sarcoma through transcriptomic analysis and experimental validation
Source: Front Immunol. 2026 Apr 15;17:1722729. doi: 10.3389/fimmu.2026.1722729 (PMC13125098; doi:10.3389/fimmu.2026.1722729)
Supplement: Supplementary file 2 [file DataSheet2.zip]

Archive with 40 entries (39 files):
- original.gel2/
- __MACOSX/._original.gel2
- original.gel2/OXSM 2.Tif
- __MACOSX/original.gel2/._OXSM 2.Tif
- original.gel2/OXSM 2-1.Tif
- __MACOSX/original.gel2/._OXSM 2-1.Tif
- original.gel2/OXSM 2-2.Tif
- __MACOSX/original.gel2/._OXSM 2-2.Tif
- original.gel2/.DS_Store
- __MACOSX/original.gel2/._.DS_Store
- original.gel2/LRPRC 2.Tif
- __MACOSX/original.gel2/._LRPRC 2.Tif
- original.gel2/LRPRC 2-1.Tif
- __MACOSX/original.gel2/._LRPRC 2-1.Tif
- original.gel2/NDUFS1 2-2.Tif
- __MACOSX/original.gel2/._NDUFS1 2-2.Tif
- original.gel2/LRPRC 2-2.Tif
- __MACOSX/original.gel2/._LRPRC 2-2.Tif
- original.gel2/NDUFS1 2-1.Tif
- __MACOSX/original.gel2/._NDUFS1 2-1.Tif
- original.gel2/GAPDH 2-1.Tif
- __MACOSX/original.gel2/._GAPDH 2-1.Tif
- original.gel2/GAPDH 2-2.Tif
- __MACOSX/original.gel2/._GAPDH 2-2.Tif
- original.gel2/NUBPL 2-2.Tif
- __MACOSX/original.gel2/._NUBPL 2-2.Tif
- original.gel2/NDUFA11 2.Tif
- __MACOSX/original.gel2/._NDUFA11 2.Tif
- original.gel2/NUBPL 2-1.Tif
- __MACOSX/original.gel2/._NUBPL 2-1.Tif
- original.gel2/NDUFA11 2-2.Tif
- __MACOSX/original.gel2/._NDUFA11 2-2.Tif
- original.gel2/NUBPL 2.Tif
- __MACOSX/original.gel2/._NUBPL 2.Tif
- original.gel2/NDUFA11 2-1.Tif
- __MACOSX/original.gel2/._NDUFA11 2-1.Tif
- original.gel2/GAPDH 2.Tif
- __MACOSX/original.gel2/._GAPDH 2.Tif
- original.gel2/NDUFS1 2.Tif
- __MACOSX/original.gel2/._NDUFS1 2.Tif
