# Supplementary material for: Disulfidptosis-related genes define a prognostic signature and novel therapeutic targets in Ewing’s sarcoma through transcriptomic analysis and experimental validation
Source: Front Immunol. 2026 Apr 15;17:1722729. doi: 10.3389/fimmu.2026.1722729 (PMC13125098; doi:10.3389/fimmu.2026.1722729)
Supplement: Supplementary file 3 [file DataSheet3.zip]

Archive with 38 entries (37 files):
- original.gel3/
- __MACOSX/._original.gel3
- original.gel3/LRPRC 3-2.Tif
- __MACOSX/original.gel3/._LRPRC 3-2.Tif
- original.gel3/NDUFS1 3-1.Tif
- __MACOSX/original.gel3/._NDUFS1 3-1.Tif
- original.gel3/OXSM 3.Tif
- __MACOSX/original.gel3/._OXSM 3.Tif
- original.gel3/LRPRC 3-1.Tif
- __MACOSX/original.gel3/._LRPRC 3-1.Tif
- original.gel3/NDUFS1 3-2.Tif
- __MACOSX/original.gel3/._NDUFS1 3-2.Tif
- original.gel3/GAPDH 3-2.Tif
- __MACOSX/original.gel3/._GAPDH 3-2.Tif
- original.gel3/LRPRC 3.Tif
- __MACOSX/original.gel3/._LRPRC 3.Tif
- original.gel3/GAPDH 3-1.Tif
- __MACOSX/original.gel3/._GAPDH 3-1.Tif
- original.gel3/OXSM 3-2.Tif
- __MACOSX/original.gel3/._OXSM 3-2.Tif
- original.gel3/OXSM 3-1.Tif
- __MACOSX/original.gel3/._OXSM 3-1.Tif
- original.gel3/NDUFA11 3-1.Tif
- __MACOSX/original.gel3/._NDUFA11 3-1.Tif
- original.gel3/NDUFA11 3.Tif
- __MACOSX/original.gel3/._NDUFA11 3.Tif
- original.gel3/NDUFA11 3-2.Tif
- __MACOSX/original.gel3/._NDUFA11 3-2.Tif
- original.gel3/NUBPL 3.Tif
- __MACOSX/original.gel3/._NUBPL 3.Tif
- original.gel3/NUBPL 3-1.Tif
- __MACOSX/original.gel3/._NUBPL 3-1.Tif
- original.gel3/NUBPL 3-2.Tif
- __MACOSX/original.gel3/._NUBPL 3-2.Tif
- original.gel3/NDUFS1 3.Tif
- __MACOSX/original.gel3/._NDUFS1 3.Tif
- original.gel3/GAPDH 3.Tif
- __MACOSX/original.gel3/._GAPDH 3.Tif
